# Supplementary material for: Mechanistic Insights into Stereospecific Antifungal Activity of Chiral Fungicide Prothioconazole against Fusarium oxysporum F. sp. cubense
Source: Int J Mol Sci. 2022 Feb 21;23(4):2352. doi: 10.3390/ijms23042352 (PMC8875126; doi:10.3390/ijms23042352)
Supplement: Supplementary file 1 [file ijms-23-02352-s001.zip]

Archive with 1 entries (1 files):
- ijms-1580374-supplementary.pdf
